# Supplementary material for: The Safety Assessment of Mutagenicity, Acute and Chronic Toxicity of the Litsea martabanica (Kurz) Hook.f. Water Leaf Extract
Source: Toxics. 2024 Jun 28;12(7):470. doi: 10.3390/toxics12070470 (PMC11281209; doi:10.3390/toxics12070470)
Supplement: Supplementary file 1 [file toxics-12-00470-s001.zip]

Archive with 1 entries (1 files):
- toxics-3009033-supplementary.pdf
